# Supplementary material for: Supplementation of Rosemary Extract Improves Lactation Performance and Rumen Function in Dairy Buffaloes Under Hot Weather
Source: Animals (Basel). 2026 Jan 11;16(2):216. doi: 10.3390/ani16020216 (PMC12838054; doi:10.3390/ani16020216)
Supplement: Supplementary file 1 [file animals-16-00216-s001.zip]

Archive with 1 entries (1 files):
- animals-4067690-supplementary.pdf
